# Supplementary material for: Lattice-guided growth of dense arrays of aligned transition metal dichalcogenide nanoribbons with high catalytic reactivity
Source: Sci Adv. 2025 Jan 8;11(2):eadr8046. doi: 10.1126/sciadv.adr8046 (PMC11708881; doi:10.1126/sciadv.adr8046)
Supplement: Supplementary file 2 — Movie S1 [file sciadv.adr8046_movie_s1.zip]

Archive with 1 entries (1 files):
- adr8046_movie_s1.mp4
